# Supplementary material for: Learning a deep language model for microbiomes: The power of large scale unlabeled microbiome data
Source: PLoS Comput Biol. 2025 May 7;21(5):e1011353. doi: 10.1371/journal.pcbi.1011353 (PMC12058177; doi:10.1371/journal.pcbi.1011353)
Supplement: S2 Table — Entries match those in Table 6. (CSV) [file pcbi.1011353.s003.csv]

TACGTAGGGTGCAAGCGTTAATCGGAATTACTGGGCGTAAAGCGTGCGCAGGCGGTTCTGTAAGATAGATGTGAAATCCCCGGGCTCAACCTGGGAATTGCATATATGACTGCAGAACTTGAGTTTGTCAGAGGAGGGTG
TACGTAGGGAGCGAGCGTTGTCCGGATTTACTGGGTGTAAAGGGTGCGTAGGCGGATTGGCAAGTCAGAAGTGAAATCCATGGGCTTAACCCATGAACTGCTTTTGAAACTGTTAGTCTTGAGTGAAGTAGAGGTAGGCG
TACGGAGGATCCGAGCGTTATCCGGATTTATTGGGTTTAAAGGGTGCGTAGGCGGCCCCTTAAGTCAGCGGTGAAAGTCTGTGGCTCAACCATAGAATTGCCGTTGAAACTGGGAGGCTTGAGTATGTTTGAGGCAGGTG
TACGTAGGGGGCAAGCGTTATCCGGATTTACTGGGTGTAAAGGGTGCGTAGGTGGCAAGGCAAGTCAGATGTGAAAGCCCGGGGCTCAACCCCGGTACTGCATTTGAAACTGTCTGGCTAGAGTGCAGGAGAGGTAAGCG
TACGTAGGTGGCAAGCGTTGTCCGGATTTACTGGGTGTAAAGGGCGAGTAGGCGGGCATGCAAGTCAGATGTGAAATCTGGGGGCTTAACCCCCAAACTGCATTTGAAACTGTGTGTCTTGAGTGATGGAGAGGCAGGCG
TACGTAGGGGGCAAGCGTTGTCCGGAATTATTGGGCGTAAAGGGTGCGTAGGCGGCCTTACAAGTTGGATGTGAAATCCCCGTGCTTAACATGGGAACTGCATCCAAAACTGTAGGGCTTGAGTGTGGAAGAGGTAAGTG
TACGTAGATGGCGAGCGTTGTCCGGAATTACTGGGTGTAAAGGGAGTGTAGGCGGGCTGGTAAGTTGAATGTGAAACCTTCGGGCTCAACCCGGAGCGTGCGTTCAAAACTGCTGGTCTTGAGTGAAGTAGAGGCAGGCG
TACGTAGGGGGCAAGCGTTATCCGGATTTACTGGGTGTAAAGGGAGCGTAGACGGCGATGCAAGCCAGATGTGAAAGCCCGGGGCTCAACCCCGGGACTGCATTTGGAACTGCGTGGCTGGAGTGTCGGAGAGGCAGGCG
TACGTAGGGGGCAAGCGTTGTCCGGAATTACTGGGCGTAAAGGGCGCGTAGGCGGCCTGCCAAGTCTTGTGTGAAAACCCTGGTTTCAAGCCAGGAGGTGCACGGGAAACTGGCGGGCTTGAGTGCAGGAGAGGGAAGTG
TACGTAGGGGGCAAGCGTTATCCGGAATTACTGGGTGTAAAGGGTGCGTAGGTGGTATGGCAAGTCAGAAGTGAAAACCCAGAGCTTAACTCTGGGACTGCTTTTGAAACTGTCAGACTGGAGTGCAGGAGAGGTAAGCG
